# Supplementary material for: Incidence, Clinical Risk Factors, and Pregnancy Outcomes of Trophectoderm‐ and Inner Cell Mass–Poor‐Quality Blastocysts in Single Blastocyst Transfer Cycles: A Retrospective Cohort Study
Source: Reprod Med Biol. 2025 Dec 30;25(1):e70006. doi: 10.1002/rmb2.70006 (PMC12754268; doi:10.1002/rmb2.70006)
Supplement: Supplementary file 6 — Table S1: Demographic and clinical characteristics among unweighted and five propensity score weighted patients. [file RMB2-25-e70006-s005.xlsx]

## Sheet: 基线终版
Table S1 Demographic and clinical characteristics among unweighted and five propensity score weighted patients
	Non-trim																								Trim
	Original data				PSW(IPW)				PSW(Treated)				PSW(Overlap)				PSW(Matching)				PSW(Entropy)				Original data				PSW(IPW)				PSW(Treated)				PSW(Overlap)				PSW(Matching)				PSW(Entropy)
	group 0	group 1	group 2	SMD	group 0	group 1	group 2	SMD	group 0	group 1	group 2	SMD	group 0	group 1	group 2	SMD	group 0	group 1	group 2	SMD	group 0	group 1	group 2	SMD	group 0	group 1	group 2	SMD	group 0	group 1	group 2	SMD	group 0	group 1	group 2	SMD	group 0	group 1	group 2	SMD	group 0	group 1	group 2	SMD	group 0	group 1	group 2	SMD
	Mean±SD	Mean±SD	Mean±SD		Mean±SD	Mean±SD	Mean±SD		Mean±SD	Mean±SD	Mean±SD		Mean±SD	Mean±SD	Mean±SD		Mean±SD	Mean±SD	Mean±SD		Mean±SD	Mean±SD	Mean±SD		Mean±SD	Mean±SD	Mean±SD		Mean±SD	Mean±SD	Mean±SD		Mean±SD	Mean±SD	Mean±SD		Mean±SD	Mean±SD	Mean±SD		Mean±SD	Mean±SD	Mean±SD		Mean±SD	Mean±SD	Mean±SD
N	30748	15455	230		29058.9	12224	81.1538		13896.9	6330.99	230		14433.4	6842.84	229.737		13896.9	6366.25	230		26494.7	14252.4	90.1413		21846	12201	218		20568.6	9366.18	123.371		12258.2	5735.05	218		12706.9	6167.93	217.753		12258.2	5756.34	218		18787.3	11129.7	123.394
Age	32±4.53	32.62±4.8	33.23±5.33	0.25	32.18±4.53	32.11±4.75	31.36±4.93	0.17	33.14±4.62	33.18±4.94	33.23±5.33	0.02	33.12±4.61	33.15±4.92	33.19±5.33	0.01	33.14±4.62	33.17±4.94	33.23±5.33	0.02	32.29±4.5	32.27±4.75	31.66±4.94	0.13	32.5±4.57	33.07±4.84	33.49±5.3	0.13	32.67±4.55	32.61±4.81	32.22±4.96	0.02	33.4±4.62	33.43±4.95	33.49±5.3	0.01	33.37±4.61	33.4±4.93	33.45±5.29	0.01	33.4±4.62	33.43±4.94	33.49±5.3	0.01	32.75±4.53	32.74±4.8	32.38±4.98	0.02
BMI	21.78±2.57	21.86±2.6	21.88±2.58	0.04	21.81±2.57	21.82±2.62	22.28±2.54	0.18	21.88±2.52	21.88±2.57	21.88±2.58	0	21.87±2.52	21.88±2.58	21.88±2.58	0	21.88±2.52	21.88±2.57	21.88±2.58	0	21.83±2.57	21.83±2.61	22.24±2.56	0.16	21.82±2.54	21.89±2.59	21.79±2.58	0.24	21.84±2.54	21.85±2.6	21.87±2.64	0.07	21.79±2.48	21.79±2.54	21.79±2.58	0.02	21.79±2.48	21.79±2.55	21.79±2.58	0.01	21.79±2.48	21.79±2.54	21.79±2.58	0.02	21.85±2.54	21.86±2.59	21.84±2.61	0.06
Infertility duration	3.45±2.8	3.8±3.1	3.41±2.93	0.13	3.56±2.86	3.55±2.89	3.3±2.88	0.09	3.4±2.78	3.38±2.82	3.41±2.93	0.01	3.41±2.79	3.4±2.83	3.42±2.94	0.01	3.4±2.78	3.38±2.82	3.41±2.93	0.01	3.62±2.88	3.62±2.93	3.43±2.86	0.07	3.37±2.79	3.76±3.08	3.45±2.97	0.24	3.5±2.86	3.48±2.89	3.53±3.11	0.03	3.45±2.84	3.42±2.86	3.45±2.97	0.02	3.46±2.85	3.43±2.87	3.46±2.97	0.01	3.45±2.84	3.42±2.86	3.45±2.97	0.02	3.57±2.87	3.56±2.91	3.61±3.09	0
Cycle	1.19±0.52	1.27±0.65	1.37±0.74	0.29	1.22±0.6	1.22±0.57	1.26±0.58	0.08	1.37±0.89	1.39±0.96	1.37±0.74	0.02	1.37±0.87	1.37±0.84	1.37±0.73	0.01	1.37±0.89	1.38±0.91	1.37±0.74	0.01	1.23±0.62	1.23±0.59	1.27±0.6	0.07	1.23±0.58	1.31±0.7	1.39±0.75	0.36	1.26±0.66	1.26±0.62	1.31±0.64	0.01	1.39±0.9	1.41±0.99	1.39±0.75	0.01	1.38±0.88	1.39±0.86	1.39±0.75	0.01	1.39±0.9	1.4±0.95	1.39±0.75	0.01	1.28±0.68	1.28±0.64	1.31±0.65	0.02
AFC	23.98±16.63	20.62±15.32	18.9±14.45	0.33	22.91±16	23.15±17.49	22.97±15.07	0.02	19.28±14.32	18.65±14.87	18.9±14.45	0.04	19.3±14.22	18.67±14.78	18.97±14.5	0.04	19.28±14.32	18.66±14.87	18.9±14.45	0.04	22.08±15.23	22.11±16.44	22.28±15.11	0.01	21.57±15	18.28±13.19	18.18±14.32	0.08	20.44±14.27	20.64±15.57	20.83±16.25	0.05	18.42±13.66	18.28±14.94	18.18±14.32	0	18.42±13.45	18.29±14.78	18.23±14.37	0	18.42±13.66	18.29±14.94	18.18±14.32	0	19.67±13.45	19.7±14.4	19.71±15.67	0.05
AMH	5.66±4.44	4.9±4.48	3.52±2.98	0.53	5.41±4.31	5.46±4.9	5.37±3.83	0.02	3.58±2.71	3.47±2.81	3.52±2.98	0.04	3.61±2.73	3.5±2.84	3.55±3	0.04	3.58±2.71	3.47±2.81	3.52±2.98	0.04	5.2±4.16	5.21±4.69	5.13±3.76	0.02	4.27±2.99	3.75±2.91	3.25±2.71	0.11	4.09±2.9	4.12±3.13	4.11±3.13	0.12	3.28±2.38	3.25±2.53	3.25±2.71	0.01	3.31±2.4	3.28±2.54	3.27±2.73	0.01	3.28±2.38	3.25±2.53	3.25±2.71	0.01	3.94±2.79	3.94±3.01	3.87±3.02	0.11
EM	11.9±2.02	11.89±2.36	11.72±1.77	0.08	11.89±2.1	11.89±2.1	11.92±1.92	0.02	11.71±2.04	11.73±2.22	11.72±1.77	0.01	11.72±2.04	11.73±2.21	11.73±1.77	0.01	11.71±2.04	11.73±2.22	11.72±1.77	0.01	11.89±2.12	11.89±2.05	11.94±1.91	0.03	11.85±2.07	11.84±2.46	11.67±1.72	0.09	11.84±2.18	11.84±2.16	11.94±1.68	0.02	11.67±1.99	11.68±2.09	11.67±1.72	0.04	11.67±2	11.68±2.09	11.68±1.72	0.04	11.67±1.99	11.68±2.09	11.67±1.72	0.04	11.84±2.18	11.84±2.06	11.93±1.66	0.03
Diagnosis
Male factors	0.09±0.29	0.07±0.26	0.1±0.31	0.11	0.09±0.28	0.09±0.28	0.1±0.3	0.05	0.11±0.31	0.1±0.3	0.1±0.31	0.01	0.1±0.31	0.1±0.3	0.1±0.31	0.01	0.11±0.31	0.1±0.3	0.1±0.31	0.01	0.08±0.27	0.08±0.27	0.1±0.3	0.05	0.11±0.31	0.08±0.27	0.11±0.31	0.13	0.1±0.3	0.1±0.3	0.14±0.34	0.06	0.11±0.32	0.11±0.31	0.11±0.31	0.03	0.11±0.31	0.11±0.31	0.11±0.31	0.03	0.11±0.32	0.11±0.31	0.11±0.31	0.03	0.09±0.29	0.09±0.29	0.13±0.33	0.01
More than one causes	0.26±0.44	0.29±0.45	0.27±0.44	0.06	0.27±0.45	0.27±0.45	0.28±0.45	0.02	0.26±0.44	0.28±0.45	0.27±0.44	0.04	0.26±0.44	0.28±0.45	0.27±0.44	0.04	0.26±0.44	0.28±0.45	0.27±0.44	0.04	0.28±0.45	0.28±0.45	0.28±0.45	0.01	0.26±0.44	0.3±0.46	0.27±0.44	0.17	0.27±0.45	0.27±0.45	0.26±0.44	0.01	0.26±0.44	0.28±0.45	0.27±0.44	0.02	0.26±0.44	0.28±0.45	0.27±0.44	0.01	0.26±0.44	0.28±0.45	0.27±0.44	0.02	0.28±0.45	0.29±0.45	0.27±0.45	0.01
Ovulatory disorders	0.04±0.2	0.02±0.15	0.03±0.18	0.11	0.03±0.18	0.04±0.19	0.08±0.28	0.22	0.04±0.19	0.04±0.2	0.03±0.18	0.03	0.04±0.18	0.04±0.19	0.03±0.18	0.02	0.04±0.19	0.04±0.2	0.03±0.18	0.03	0.03±0.17	0.03±0.17	0.07±0.25	0.19	0.04±0.2	0.02±0.14	0.03±0.16	0.16	0.04±0.19	0.04±0.19	0.05±0.21	0.06	0.03±0.17	0.03±0.18	0.03±0.16	0.03	0.03±0.16	0.03±0.18	0.03±0.16	0.03	0.03±0.17	0.03±0.18	0.03±0.16	0.03	0.03±0.17	0.03±0.17	0.03±0.17	0.04
Tubal disorders	0.43±0.49	0.48±0.5	0.37±0.48	0.22	0.44±0.5	0.44±0.5	0.41±0.49	0.08	0.37±0.48	0.36±0.48	0.37±0.48	0.02	0.37±0.48	0.36±0.48	0.37±0.48	0.02	0.37±0.48	0.36±0.48	0.37±0.48	0.02	0.46±0.5	0.45±0.5	0.43±0.5	0.05	0.38±0.49	0.45±0.5	0.36±0.48	0.48	0.4±0.49	0.4±0.49	0.4±0.49	0.03	0.36±0.48	0.35±0.48	0.36±0.48	0	0.36±0.48	0.36±0.48	0.36±0.48	0.01	0.36±0.48	0.35±0.48	0.36±0.48	0	0.42±0.49	0.41±0.49	0.42±0.5	0.03
Unexplained	0.12±0.32	0.08±0.26	0.13±0.33	0.17	0.1±0.3	0.1±0.3	0.07±0.26	0.1	0.13±0.33	0.12±0.33	0.13±0.33	0.02	0.13±0.33	0.12±0.33	0.12±0.33	0.02	0.13±0.33	0.12±0.33	0.13±0.33	0.02	0.09±0.29	0.09±0.29	0.07±0.26	0.07	0.14±0.34	0.08±0.28	0.13±0.34	0.06	0.12±0.32	0.12±0.32	0.1±0.3	0.04	0.14±0.34	0.13±0.33	0.13±0.34	0.01	0.13±0.34	0.13±0.33	0.13±0.34	0.01	0.14±0.34	0.13±0.33	0.13±0.34	0.01	0.1±0.31	0.1±0.31	0.09±0.29	0.04
Embryostage D6	0.56±0.5	0.63±0.48	0.89±0.32	0.75	0.58±0.49	0.59±0.49	0.56±0.5	0.05	0.89±0.32	0.89±0.32	0.89±0.32	0	0.88±0.32	0.88±0.32	0.88±0.32	0	0.89±0.32	0.89±0.32	0.89±0.32	0	0.6±0.49	0.6±0.49	0.58±0.5	0.03	0.75±0.43	0.77±0.42	0.93±0.25	0.6	0.76±0.43	0.76±0.43	0.77±0.42	0.08	0.93±0.25	0.93±0.25	0.93±0.25	0.02	0.93±0.26	0.93±0.26	0.93±0.26	0.02	0.93±0.25	0.93±0.25	0.93±0.25	0.02	0.76±0.43	0.76±0.43	0.77±0.42	0.04
Embryoexpansion
4	0.64±0.48	0.8±0.4	0.53±0.5	0.58	0.69±0.46	0.7±0.46	0.66±0.48	0.09	0.54±0.5	0.52±0.5	0.53±0.5	0.04	0.55±0.5	0.53±0.5	0.54±0.5	0.03	0.54±0.5	0.52±0.5	0.53±0.5	0.04	0.74±0.44	0.74±0.44	0.72±0.45	0.05
5	0.13±0.33	0.1±0.3	0.12±0.32	0.08	0.12±0.32	0.11±0.32	0.15±0.36	0.11	0.11±0.32	0.12±0.33	0.12±0.32	0.02	0.12±0.32	0.12±0.33	0.12±0.33	0.02	0.11±0.32	0.12±0.33	0.12±0.32	0.02	0.11±0.32	0.11±0.31	0.13±0.34	0.06	0.14±0.34	0.12±0.32	0.11±0.32	0.5	0.13±0.34	0.13±0.33	0.14±0.35	0.1	0.11±0.32	0.12±0.32	0.11±0.32	0.02	0.11±0.32	0.12±0.32	0.12±0.32	0.02	0.11±0.32	0.12±0.32	0.11±0.32	0.02	0.13±0.34	0.13±0.34	0.14±0.35	0.07
6	0.23±0.42	0.09±0.29	0.35±0.48	0.65	0.18±0.39	0.18±0.39	0.19±0.39	0.02	0.35±0.48	0.36±0.48	0.35±0.48	0.02	0.34±0.47	0.35±0.48	0.34±0.48	0.02	0.35±0.48	0.36±0.48	0.35±0.48	0.02	0.14±0.35	0.14±0.35	0.15±0.36	0.01	0.31±0.46	0.11±0.32	0.37±0.48	0.42	0.24±0.43	0.24±0.43	0.27±0.45	0.03	0.37±0.48	0.38±0.49	0.37±0.48	0.01	0.36±0.48	0.37±0.48	0.36±0.48	0.01	0.37±0.48	0.38±0.48	0.37±0.48	0.01	0.18±0.39	0.18±0.39	0.2±0.4	0.01
Cycle type
PGT	0.34±0.47	0.15±0.36	0.33±0.47	0.42	0.27±0.45	0.27±0.44	0.31±0.46	0.09	0.33±0.47	0.33±0.47	0.33±0.47	0.01	0.33±0.47	0.32±0.47	0.33±0.47	0	0.33±0.47	0.33±0.47	0.33±0.47	0	0.22±0.41	0.22±0.41	0.24±0.43	0.06	0.4±0.49	0.17±0.38	0.34±0.47	0.15	0.32±0.47	0.31±0.46	0.36±0.48	0.08	0.34±0.47	0.33±0.47	0.34±0.47	0.04	0.34±0.47	0.33±0.47	0.34±0.47	0.04	0.34±0.47	0.33±0.47	0.34±0.47	0.04	0.26±0.44	0.26±0.44	0.29±0.45	0.07
Thawed blastocyst	0.29±0.45	0.48±0.5	0.5±0.5	0.44	0.36±0.48	0.36±0.48	0.3±0.46	0.13	0.51±0.5	0.49±0.5	0.5±0.5	0.04	0.51±0.5	0.49±0.5	0.5±0.5	0.05	0.51±0.5	0.49±0.5	0.5±0.5	0.04	0.41±0.49	0.41±0.49	0.36±0.48	0.11	0.34±0.47	0.54±0.5	0.53±0.5	0	0.42±0.49	0.42±0.49	0.41±0.49	0	0.53±0.5	0.53±0.5	0.53±0.5	0	0.53±0.5	0.53±0.5	0.53±0.5	0	0.53±0.5	0.53±0.5	0.53±0.5	0	0.47±0.5	0.47±0.5	0.46±0.5	0
Thawed cleavage	0.17±0.38	0.17±0.37	0.1±0.31	0.19	0.17±0.37	0.17±0.37	0.2±0.4	0.09	0.09±0.29	0.11±0.32	0.1±0.31	0.08	0.09±0.29	0.12±0.32	0.1±0.31	0.08	0.09±0.29	0.11±0.32	0.1±0.31	0.08	0.17±0.37	0.17±0.37	0.2±0.41	0.1	0.1±0.3	0.13±0.34	0.09±0.28	0	0.11±0.31	0.11±0.31	0.08±0.28	0	0.08±0.27	0.09±0.29	0.09±0.28	0	0.08±0.27	0.09±0.29	0.09±0.28	0	0.08±0.27	0.09±0.29	0.09±0.28	0	0.11±0.32	0.12±0.32	0.09±0.29	0
Notes:Group 0 (High) = AA/AB/BA/BB; Group 1 (Low-TE) = AC/BC; Group 2 (Low-ICM) = CA/CB.
