# Supplementary material for: Incidence, Clinical Risk Factors, and Pregnancy Outcomes of Trophectoderm‐ and Inner Cell Mass–Poor‐Quality Blastocysts in Single Blastocyst Transfer Cycles: A Retrospective Cohort Study
Source: Reprod Med Biol. 2025 Dec 30;25(1):e70006. doi: 10.1002/rmb2.70006 (PMC12754268; doi:10.1002/rmb2.70006)
Supplement: Supplementary file 7 — Table S2: Comparison of pregnancy outcomes and neonatal outcomes between the three groups. [file RMB2-25-e70006-s007.xlsx]

## Sheet: Sheet 1
Table S2 Comparison of pregnancy outcomes and neonatal outcomes between the three groups
Outcome	Unweighted adjusted RR (95% CI)	P	IPW-weighted RR (95% CI)	P	Treated-weighted RR (95% CI)	P	OW-weighted RR (95% CI)	P	MW-weighted RR (95% CI)	P	EW-weighted RR (95% CI)	P
BPR
group 1 vs 0	1.27（1.21,1.33）	<0.001	1.29（1.23,1.36）	<0.001	1.26（1.17,1.34）	<0.001	1.26（1.18,1.34）	<0.001	1.26（1.18,1.34）	<0.001	1.27（1.22,1.33）	<0.001
group 2 vs 0	2.19（1.80,2.61）	<0.001	2.73（2.01,3.72）	<0.001	2.18（1.80,2.64）	<0.001	2.18（1.80,2.64）	<0.001	2.18（1.80,2.64）	<0.001	2.64（1.97,3.53）	<0.001
group 1 vs 2	1.72（1.42,2.05）	<0.001	2.11（1.55,2.88）	<0.001	1.74（1.44,2.10）	<0.001	1.73（1.43,2.10）	<0.001	1.74（1.43,2.1）	<0.001	2.07（1.55,2.77）	<0.001
CPR
group 1 vs 0	0.83（0.81,0.84）	<0.001	0.83（0.81,0.84）	<0.001	0.80（0.77,0.82）	<0.001	0.80（0.78,0.82）	<0.001	0.80（0.78,0.82）	<0.001	0.82（0.81,0.84）	<0.001
group 2 vs 0	0.43（0.35,0.53）	<0.001	0.46（0.33,0.63）	<0.001	0.42（0.34,0.52）	<0.001	0.42（0.34,0.53）	<0.001	0.42（0.34,0.52）	<0.001	0.46（0.34,0.63）	<0.001
group 1 vs 2	0.53（0.42,0.64）	<0.001	0.56（0.40,0.76）	<0.001	0.53（0.43,0.66）	<0.001	0.53（0.43,0.66）	<0.001	0.53（0.43,0.66）	<0.001	0.56（0.41,0.77）	<0.001
EMR
group 1 vs 0	1.30（1.22,1.38）	<0.001	1.33（1.25,1.42）	<0.001	1.33（1.17,1.50）	<0.001	1.32（1.18,1.48）	<0.001	1.33（1.17,1.50）	<0.001	1.31（1.23,1.39）	<0.001
group 2 vs 0	2.25（1.46,3.15）	<0.001	3.15（2.06,4.83）	<0.001	2.16（1.48,3.17）	<0.001	2.17（1.48,3.17）	<0.001	2.16（1.48,3.17）	<0.001	3.00（1.94,4.65）	<0.001
group 1 vs 2	1.73（1.12,2.42）	0.0048	2.36（1.54,3.63）	<0.001	1.63（1.10,2.42）	0.0153219	1.64（1.11,2.43）	0.0132316	1.63（1.10,2.43）	0.0152587	2.30（1.48,3.56）	<0.001
LMR
group 1 vs 0	0.95（0.82,1.09）	0.4324	0.99（0.85,1.15）	0.904878	0.95（0.73,1.22）	0.670461	0.94（0.74,1.21）	0.655575	0.95（0.73,1.22）	0.669451	0.95（0.83,1.10）	0.519381
group 2 vs 0	0.96（0.17,2.83）	0.9519	1.79（0.51,6.30）	0.361799	0.98（0.25,3.89）	0.976365	0.99（0.25,3.91）	0.992763	0.98（0.25,3.89）	0.975946	1.88（0.56,6.34）	0.310035
group 1 vs 2	1.01（0.18,3.01）	0.9833	1.81（0.51,6.39）	0.356169	1.04（0.27,3.98）	0.95953	1.05（0.28,4.02）	0.941142	1.04（0.27,3.98）	0.959866	1.97（0.58,6.67）	0.277094
Live birth
group 1 vs 0	0.79（0.77,0.81）	<0.001	0.79（0.77,0.81）	<0.001	0.77（0.74,0.80）	<0.001	0.77（0.74,0.79）	<0.001	0.77（0.74,0.79）	<0.001	0.79（0.77,0.81）	<0.001
group 2 vs 0	0.36（0.27,0.47）	<0.001	0.32（0.22,0.49）	<0.001	0.35（0.27,0.46）	<0.001	0.35（0.27,0.46）	<0.001	0.35（0.27,0.46）	<0.001	0.33（0.22,0.49）	<0.001
group 1 vs 2	0.45（0.34,0.59）	<0.001	0.41（0.27,0.62）	<0.001	0.46（0.35,0.60）	<0.001	0.46（0.35,0.61）	<0.001	0.46（0.35,0.61）	<0.001	0.42（0.28,0.62）	<0.001
Preterm birth
group 1 vs 0	0.99（0.9,1.08）	0.809	1.00（0.91,1.11）	0.924906	0.88（0.72,1.08）	0.21153	0.89（0.75,1.07）	0.223055	0.88（0.72,1.08）	0.211959	0.99（0.90,1.09）	0.815865
group 2 vs 0	1.51（0.63,2.8）	0.2681	1.18（0.51,2.70）	0.69787	1.50（0.72,3.15）	0.280731	1.51（0.73,3.14）	0.27047	1.50（0.72,3.15）	0.28075	1.13（0.49,2.59）	0.770838
group 1 vs 2	1.53（0.64,2.84）	0.2568	1.17（0.51,2.69）	0.707365	1.71（0.78,3.73）	0.178072	1.69（0.78,3.65）	0.183031	1.71（0.78,3.73）	0.178196	1.14（0.5,2.63）	0.751421
Singleton of live birth
group 1 vs 0	1.00（1.00,1.01）	0.1593	1.00（0.99,1.00）	0.499195	1.00（0.99,1.00）	0.211409	1.00（0.99,1.00）	0.215144	1.00（0.99,1.00）	0.211041	1.00（0.99,1.00）	0.209919
group 2 vs 0	1.00（0.92,1.01）	0.8913	0.99（0.98,1.01）	0.411022	1.01（0.96,1.06）	0.715514	1.01（0.96,1.06）	0.713367	1.01（0.96,1.06）	0.715576	0.99（0.98,1.01）	0.466124
group 1 vs 2	0.99（0.91,1.01）	0.8195	0.99（0.98,1.01）	0.520288	1.01（0.97,1.06）	0.602852	1.01（0.97,1.06）	0.602583	1.01（0.97,1.06）	0.602859	1.00（0.98,1.01）	0.643983
Male of singleton live birth
group 1 vs 0	0.86（0.84,0.88）	<0.001	0.85（0.83,0.88）	<0.001	0.84（0.78,0.90）	<0.001	0.84（0.79,0.90）	<0.001	0.84（0.78,0.90）	<0.001	0.86（0.83,0.88）	<0.001
group 2 vs 0	0.93（0.68,1.17）	0.6121	0.85（0.61,1.19）	0.354608	0.93（0.71,1.23）	0.620513	0.93（0.71,1.22）	0.593205	0.93（0.71,1.23）	0.620137	0.87（0.62,1.22）	0.419079
group 1 vs 2	1.09（0.80,1.36）	0.5358	1.00（0.72,1.40）	0.987521	1.11（0.85,1.46）	0.436418	1.10（0.85,1.44）	0.463926	1.11（0.85,1.46）	0.436777	1.02（0.73,1.42）	0.914015
Low birthweight rate of singleton live birth
group 1 vs 0	1.02（0.89,1.17）	0.7918	1.02（0.88,1.18）	0.792279	0.96（0.72,1.28）	0.782787	0.96（0.73,1.27）	0.780233	0.96（0.72,1.28）	0.781335	1.02（0.88,1.17）	0.832137
group 2 vs 0	1.15（0.20,3.33）	0.8422	1.46（0.43,4.98）	0.540851	1.14（0.29,4.48）	0.849068	1.14（0.29,4.42）	0.851773	1.14（0.29,4.48）	0.849319	1.53（0.43,5.50）	0.513686
group 1 vs 2	1.12（0.19,3.29）	0.8636	1.44（0.42,4.91）	0.563078	1.19（0.30,4.74）	0.80587	1.18（0.30,4.66）	0.809393	1.19（0.30,4.74）	0.805803	1.51（0.42,5.43）	0.529559
Birthweight of singleton live birth
group 1 vs 0	-11.73（-27.31,3.86）	0.140223	-13.57（-29.63,2.49）	0.0976665	-16.04（-50.46,18.38）	0.361065	-16.30（-48.28,15.69）	0.317951	-16.06（-50.47,18.35）	0.360448	-12.93（-28.30,2.44）	0.099171
group 2 vs 0	67.71（-91.30,226.71）	0.403945	54.41（-129.83,238.66）	0.562706	90.15（-57.66,237.96）	0.231921	87.57（-57.16,232.30）	0.235668	90.18（-57.63,237.99）	0.231772	49.43（-144.64,243.49）	0.617638
group 1 vs 2	79.44（-79.92,238.79）	0.328592	67.98（-116.63,252.60）	0.470468	106.19（-43.25,255.64）	0.163714	103.87（-42.31,250.05）	0.163734	106.24（-43.21,255.68）	0.163533	62.36（-131.96,256.68）	0.529369
Notes:Group 0 (High) = AA/AB/BA/BB; Group 1 (Low-TE) = AC/BC; Group 2 (Low-ICM) = CA/CB.CPR = clinical pregnancy rate (ultrasound fetal heartbeat) [16]; LBR = live birth rate (≥20 weeks with signs of life) [16]; BPR = biochemical pregnancy rate (positive hCG not reaching clinical pregnancy) [16]; EMR =early-term miscarriage (spontaneous loss ≤12 weeks); LMR=late-term miscarriage (spontaneous loss…
