# Supplementary material for: Incidence, Clinical Risk Factors, and Pregnancy Outcomes of Trophectoderm‐ and Inner Cell Mass–Poor‐Quality Blastocysts in Single Blastocyst Transfer Cycles: A Retrospective Cohort Study
Source: Reprod Med Biol. 2025 Dec 30;25(1):e70006. doi: 10.1002/rmb2.70006 (PMC12754268; doi:10.1002/rmb2.70006)
Supplement: Supplementary file 8 — Table S3: Comparison of pregnancy outcomes and neonatal outcomes between the three groups of trimmed data. [file RMB2-25-e70006-s014.xlsx]

## Sheet: Sheet 1
Table S3 Comparison of pregnancy outcomes and neonatal outcomes between the three groups of trimmed data
	Unweighted Cl	P	IPW CI	P	Treated Cl	P	OW CI	P	MW CI	P	EW CI	P
BPR
group 1 vs 0	1.24（1.18,1.31）	<0.001	1.27（1.20,1.34）	<0.001	1.25（1.16,1.34）	<0.001	1.25（1.17,1.34）	<0.001	1.25（1.16,1.34）	<0.001	1.25（1.19,1.32）	<0.001
group 2 vs 0	2.12（1.72,2.54）	<0.001	2.14（1.65,2.77）	<0.001	2.11（1.73,2.57）	<0.001	2.11（1.73,2.57）	<0.001	2.11（1.73,2.57）	<0.001	2.17（1.69,2.78）	<0.001
group 1 vs 2	1.70（1.39,2.05）	<0.001	1.69（1.30,2.19）	<0.001	1.69（1.39,2.06）	<0.001	1.68（1.38,2.05）	<0.001	1.69（1.39,2.06）	<0.001	1.74（1.35,2.23）	<0.001
CPR
group 1 vs 0	0.82（0.80,0.83）	<0.001	0.82（0.80,0.84）	<0.001	0.79（0.77,0.82）	<0.001	0.79（0.77,0.82）	<0.001	0.79（0.77,0.82）	<0.001	0.81（0.80,0.83）	<0.001
group 2 vs 0	0.42（0.33,0.52）	<0.001	0.43（0.33,0.57）	<0.001	0.41（0.32,0.51）	<0.001	0.41（0.33,0.51）	<0.001	0.41（0.32,0.51）	<0.001	0.43（0.32,0.56）	<0.001
group 1 vs 2	0.51（0.40,0.63）	<0.001	0.53（0.40,0.70）	<0.001	0.51（0.41,0.64）	<0.001	0.51（0.41,0.64）	<0.001	0.51（0.41,0.64）	<0.001	0.52（0.40,0.69）	<0.001
EMR
group 1 vs 0	1.25（1.17,1.35）	<0.001	1.29（1.20,1.40）	<0.001	1.31（1.15,1.50）	<0.001	1.31（1.16,1.49）	<0.001	1.31（1.15,1.50）	<0.001	1.26（1.18,1.36）	<0.001
group 2 vs 0	2.15（1.36,3.07）	<0.001	2.66（1.54,4.57）	<0.001	2.07（1.38,3.09）	<0.001	2.07（1.38,3.09）	<0.001	2.07（1.38,3.09）	<0.001	2.55（1.47,4.43）	0.000875527
group 1 vs 2	1.71（1.08,2.45）	0.0095	2.05（1.19,3.54）	0.0097048	1.58（1.03,2.40）	0.0344435	1.58（1.04,2.40）	0.0320828	1.58（1.03,2.40）	0.0344542	2.02（1.16,3.50）	0.0127627
LMR
group 1 vs 0	0.95（0.80,1.11）	0.5134	0.99（0.83,1.19）	0.949746	0.89（0.68,1.18）	0.415779	0.89（0.68,1.17）	0.410343	0.89（0.68,1.18）	0.415659	0.95（0.81,1.13）	0.582663
group 2 vs 0	0.54（0.03,2.25）	0.5267	1.05（0.21,5.11）	0.954789	0.54（0.08,3.81）	0.533469	0.55（0.08,3.85）	0.544442	0.54（0.08,3.81）	0.533644	1.25（0.26,6.03）	0.781174
group 1 vs 2	0.57（0.04,2.39）	0.5647	1.05（0.21,5.17）	0.949267	0.60（0.09,4.11）	0.604051	0.61（0.09,4.16）	0.616043	0.60（0.09,4.11）	0.604282	1.31（0.27,6.34）	0.737665
Live birth
group 1 vs 0	0.79（0.77,0.81）	<0.001	0.78（0.76,0.81）	<0.001	0.76（0.73,0.79）	<0.001	0.76（0.73,0.79）	<0.001	0.76（0.73,0.80）	<0.001	0.78（0.76,0.80）	<0.001
group 2 vs 0	0.36（0.26,0.47）	<0.001	0.36（0.25,0.50）	<0.001	0.35（0.26,0.46）	<0.001	0.35（0.26,0.46）	<0.001	0.35（0.26,0.46）	<0.001	0.35（0.25,0.49）	<0.001
group 1 vs 2	0.46（0.34,0.60）	<0.001	0.46（0.33,0.64）	<0.001	0.46（0.34,0.61）	<0.001	0.46（0.34,0.61）	<0.001	0.46（0.34,0.61）	<0.001	0.44（0.32,0.62）	<0.001
Preterm birth
group 1 vs 0	0.96（0.86,1.07）	0.4644	0.98（0.87,1.10）	0.725235	0.88（0.71,1.09）	0.23263	0.89（0.73,1.08）	0.243281	0.88（0.71,1.09）	0.232178	0.96（0.86,1.08）	0.507628
group 2 vs 0	1.57（0.66,2.90）	0.2224	1.58（0.72,3.45）	0.250229	1.61（0.77,3.38）	0.204544	1.62（0.78,3.36）	0.196374	1.61（0.77,3.38）	0.204495	1.54（0.69,3.43）	0.292779
group 1 vs 2	1.64（0.69,3.04）	0.1853	1.61（0.74,3.54）	0.231696	1.84（0.83,4.04）	0.131895	1.82（0.83,3.95）	0.132516	1.84（0.83,4.04）	0.131852	1.60（0.71,3.57）	0.25427
Singleton of live birth
group 1 vs 0	1.00（1.00,1.01）	0.2849	1.00（0.99,1.00）	0.285312	1.00（0.99,1.00）	0.285073	1.00（0.99,1.00）	0.289845	1.00（0.99,1.00）	0.284932	1.00（0.99,1.00）	0.122376
group 2 vs 0	0.99（0.91,1.01）	0.8495	1.00（0.98,1.02）	0.671609	1.01（0.96,1.06）	0.66668	1.01（0.96,1.06）	0.664338	1.01（0.96,1.06）	0.666702	1.00（0.97,1.02）	0.667088
group 1 vs 2	0.99（0.91,1.01）	0.7825	1.00（0.98,1.02）	0.85652	1.01（0.97,1.07）	0.573076	1.01（0.97,1.07）	0.571994	1.01（0.97,1.07）	0.573096	1.00（0.98,1.02）	0.906242
Male of singleton live birth
group 1 vs 0	0.85（0.82,0.88）	<0.001	0.84（0.82,0.87）	<0.001	0.84（0.78,0.90）	<0.001	0.84（0.78,0.90）	<0.001	0.84（0.78,0.90）	<0.001	0.85（0.82,0.88）	<0.001
group 2 vs 0	0.92（0.66,1.16）	0.5604	0.86（0.61,1.20）	0.377309	0.92（0.69,1.24）	0.596567	0.92（0.69,1.23）	0.579127	0.92（0.69,1.24）	0.596653	0.88（0.62,1.23）	0.447361
group 1 vs 2	1.08（0.78,1.37）	0.5882	1.02（0.72,1.43）	0.922767	1.10（0.83,1.47）	0.494577	1.10（0.83,1.45）	0.511608	1.10（0.83,1.47）	0.494783	1.03（0.73,1.46）	0.858382
Low birthweight rate of singleton live birth
group 1 vs 0	0.99（0.84,1.16）	0.9127	0.98（0.83,1.17）	0.836968	0.94（0.69,1.28）	0.700243	0.95（0.71,1.27）	0.713126	0.94（0.70,1.28）	0.700826	0.98（0.83,1.16）	0.827439
group 2 vs 0	1.19（0.21,3.46）	0.7962	2.19（0.66,7.24）	0.199978	1.20（0.31,4.72）	0.794297	1.20（0.31,4.66）	0.793394	1.20（0.31,4.72）	0.794315	2.30（0.67,7.93）	0.185498
group 1 vs 2	1.20（0.21,3.52）	0.7867	2.23（0.67,7.42）	0.192042	1.27（0.32,5.12）	0.73332	1.27（0.32,5.03）	0.736735	1.27（0.32,5.12）	0.733453	2.35（0.68,8.11）	0.17738
Birthweight of singleton live birth
group 1 vs 0	-2.77（-21.07,15.53）	0.766607	-4.35（-23.12,14.42）	0.649765	-15.44（-51.99,21.10）	0.407479	-15.30（-49.51,18.91）	0.380667	-15.44（-51.97,21.09）	0.407446	-4.29（-22.20,13.62）	0.638759
group 2 vs 0	66.59（-98.74,231.92）	0.429905	-42.26（-203.98,119.47）	0.608582	86.02（-67.28,239.32）	0.271448	83.89（-66.40,234.19）	0.273946	86.03（-67.27,239.34）	0.271354	-54.43（-225.41,116.55）	0.532693
group 1 vs 2	69.36（-96.44,235.15）	0.412269	-37.91（-200.18,124.37）	0.647058	101.46（-55.04,257.97）	0.203855	99.19（-53.85,252.23）	0.203961	101.47（-55.03,257.98）	0.203787	-50.14（-221.47,121.20）	0.566289
Notes:Group 0 (High) = AA/AB/BA/BB; Group 1 (Low-TE) = AC/BC; Group 2 (Low-ICM) = CA/CB.CPR = clinical pregnancy rate (ultrasound fetal heartbeat) [16]; LBR = live birth rate (≥20 weeks with signs of life) [16]; BPR = biochemical pregnancy rate (positive hCG not reaching clinical pregnancy) [16]; EMR =early-term miscarriage (spontaneous loss ≤12 weeks); LMR=late-term miscarriage (spontaneous loss…
