# Supplementary material for: Incidence, Clinical Risk Factors, and Pregnancy Outcomes of Trophectoderm‐ and Inner Cell Mass–Poor‐Quality Blastocysts in Single Blastocyst Transfer Cycles: A Retrospective Cohort Study
Source: Reprod Med Biol. 2025 Dec 30;25(1):e70006. doi: 10.1002/rmb2.70006 (PMC12754268; doi:10.1002/rmb2.70006)
Supplement: Supplementary file 9 — Table S4: The counts of only‐low TE grade, only‐low ICM grade, and both‐available at the index transfer. [file RMB2-25-e70006-s004.xlsx]

## Sheet: Sheet1
Table S4 The counts of only-low TE grade, only-low ICM grade, and both-available at the index transfer
	only-low TE grade	only-low ICM grade	Both available
Transferred low TE grade	14857		598
Transferred low ICM grade		157	73
Notes: low TE grade= AC/BC, low ICM grade= CA/CB.
