# Supplementary material for: Incidence, Clinical Risk Factors, and Pregnancy Outcomes of Trophectoderm‐ and Inner Cell Mass–Poor‐Quality Blastocysts in Single Blastocyst Transfer Cycles: A Retrospective Cohort Study
Source: Reprod Med Biol. 2025 Dec 30;25(1):e70006. doi: 10.1002/rmb2.70006 (PMC12754268; doi:10.1002/rmb2.70006)
Supplement: Supplementary file 10 — Table S5: Sensitivity analyses in the both‐available subset. [file RMB2-25-e70006-s012.xlsx]

## Sheet: Sheet1
Table S5 Sensitivity analyses in the both-available subset
Outcome	OW CI	P
BPR
group 1 vs 2	2.24(1.07,4.69)	0.032
CPR
group 1 vs 2	0.52(0.35,0.79)	0.002
EMR
group 1 vs 2	4.81(1.17,19.7)	0.029
Live birth
group 1 vs 2	0.48(0.3,0.77)	0.003
Preterm birth
group 1 vs 2	2.56(0.88,7.46)	0.086
Singleton of live birth
group 1 vs 2	1.06(0.97,1.15)	0.179
Male of singleton live birth
group 1 vs 2	1.28(0.68,2.41)	0.446
Low birthweight rate of singleton live birth
group 1 vs 2	1.91(0.29,12.36)	0.498
Birthweight of singleton live birth
group 1 vs 2	138.31(-165.72,442.34)	0.373
Notes: Group 1 (Low-TE) = AC/BC; Group 2 (Low-ICM) = CA/CB.CPR = clinical pregnancy rate (ultrasound fetal heartbeat) [16]; LBR = live birth rate (≥20 weeks with signs of life) [16]; BPR = biochemical pregnancy rate (positive hCG not reaching clinical pregnancy) [16]; EMR =early-term miscarriage (spontaneous loss ≤12 weeks); LMR=late-term miscarriage (spontaneous loss between 12 and 28 weeks ).
