# Supplementary material for: Incidence, Clinical Risk Factors, and Pregnancy Outcomes of Trophectoderm‐ and Inner Cell Mass–Poor‐Quality Blastocysts in Single Blastocyst Transfer Cycles: A Retrospective Cohort Study
Source: Reprod Med Biol. 2025 Dec 30;25(1):e70006. doi: 10.1002/rmb2.70006 (PMC12754268; doi:10.1002/rmb2.70006)
Supplement: Supplementary file 11 — Table S6: Propensity score–weighted analyses of the two groups (low TE grade vs. low ICM grade). [file RMB2-25-e70006-s011.xlsx]

## Sheet: Sheet1
Table S6 Propensity score–weighted analyses of the two groups (low TE grade vs low ICM grade)
Outcome	OW CI	P
BPR
group 1 vs 2	1.65(1.34,2.02)	0
CPR
group 1 vs 2	0.52(0.41,0.65)	0
EMR
group 1 vs 2	1.66(1.09,2.51)	0.018
Live birth
group 1 vs 2	0.46(0.35,0.62)	0
Preterm birth
group 1 vs 2	1.6(0.67,3.8)	0.288
Singleton of live birth
group 1 vs 2	1.02(0.96,1.07)	0.543
Male of singleton live birth
group 1 vs 2	1.11(0.83,1.47)	0.481
Low birthweight rate of singleton live birth
group 1 vs 2	0.67(0.09,4.72)	0.687
Birthweight of singleton live birth
group 1 vs 2	145.27(0.87,289.67)	0.049
Notes: Group 1 (Low-TE) = AC/BC; Group 2 (Low-ICM) = CA/CB.CPR = clinical pregnancy rate (ultrasound fetal heartbeat) [16]; LBR = live birth rate (≥20 weeks with signs of life) [16]; BPR = biochemical pregnancy rate (positive hCG not reaching clinical pregnancy) [16]; EMR =early-term miscarriage (spontaneous loss ≤12 weeks); LMR=late-term miscarriage (spontaneous loss between 12 and 28 weeks ).
