# Supplementary material for: Incidence, Clinical Risk Factors, and Pregnancy Outcomes of Trophectoderm‐ and Inner Cell Mass–Poor‐Quality Blastocysts in Single Blastocyst Transfer Cycles: A Retrospective Cohort Study
Source: Reprod Med Biol. 2025 Dec 30;25(1):e70006. doi: 10.1002/rmb2.70006 (PMC12754268; doi:10.1002/rmb2.70006)
Supplement: Supplementary file 12 — Table S7: ESS. [file RMB2-25-e70006-s003.xlsx]

## Sheet: Sheet 1
Table S7 ESS
Group	unweighted	IPW	treated	overlap	matching	entropy
Nontrim data
Group 0	30748	29058.9	13896.9	14433.4	13896.9	26494.7
Group 1	15455	12224	6330.99	6842.84	6366.25	14252.4
Group 2	230	81.1538	230	229.737	230	90.1413
Trimmed data
Group 0	21846	20568.6	12258.2	12706.9	12258.2	18787.3
Group 1	12201	9366.18	5735.05	6167.93	5756.34	11129.7
Group 2	218	123.371	218	217.753	218	123.394
Notes:Group 0 (High) = AA/AB/BA/BB; Group 1 (Low-TE) = AC/BC; Group 2 (Low-ICM) = CA/CB.
