# Supplementary material for: Incidence, Clinical Risk Factors, and Pregnancy Outcomes of Trophectoderm‐ and Inner Cell Mass–Poor‐Quality Blastocysts in Single Blastocyst Transfer Cycles: A Retrospective Cohort Study
Source: Reprod Med Biol. 2025 Dec 30;25(1):e70006. doi: 10.1002/rmb2.70006 (PMC12754268; doi:10.1002/rmb2.70006)
Supplement: Supplementary file 13 — Table S8: Maximum weights. [file RMB2-25-e70006-s006.xlsx]

## Sheet: Sheet1
GROUP	zindex	IPW	treated	overlap	matching	entropy
Group 2	3	0.0415099	0.00434783	0.00455186	0.00434783	0.0405683
Group 1	2	0.000561418	0.00141827	0.00100694	0.00125457	0.000182399
Group 0	1	0.000226223	0.000617863	0.000551668	0.000617863	0.000115592
Notes:Group 0 (High) = AA/AB/BA/BB; Group 1 (Low-TE) = AC/BC; Group 2 (Low-ICM) = CA/CB.
