# Supplementary material for: Incidence, Clinical Risk Factors, and Pregnancy Outcomes of Trophectoderm‐ and Inner Cell Mass–Poor‐Quality Blastocysts in Single Blastocyst Transfer Cycles: A Retrospective Cohort Study
Source: Reprod Med Biol. 2025 Dec 30;25(1):e70006. doi: 10.1002/rmb2.70006 (PMC12754268; doi:10.1002/rmb2.70006)
Supplement: Supplementary file 14 — Table S9: Sensitivity analyses in three groups included calendar year in the confounding factors but not the culture days. [file RMB2-25-e70006-s017.xlsx]

## Sheet: Sheet1
Table S9 Sensitivity analyses in three groups included calendar year in the confounding factors but not the culture days
Outcome	IPW CI	P	Treated Cl	P	OW CI	P	MW CI	P	EW CI	P
BPR
group 1 vs 0	1.29（1.23，1.36）	0	1.23（1.13，1.33）	0	1.24（1.15，1.34）	0	1.23（1.13，1.33）	0	1.28（1.21，1.34）	0
group 2 vs 0	1.63（1.25，2.12）	0	2.15（1.76，2.62）	0	2.15（1.76，2.61）	0	2.15（1.76，2.62）	0	1.66（1.29，2.13）	0
group 1 vs 2	1.26（0.97，1.65）	0.088	1.75（1.43，2.14）	0	1.73（1.42，2.11）	0	1.75（1.43，2.13）	0	1.3（1.01，1.67）	0.042
CPR
group 1 vs 0	0.82（0.8，0.83）	0	0.83（0.8，0.86）	0	0.83（0.8，0.86）	0	0.83（0.8，0.86）	0	0.81（0.8，0.83）	0
group 2 vs 0	0.4（0.29，0.55）	0	0.41（0.33，0.51）	0	0.41（0.33，0.51）	0	0.41（0.33，0.51）	0	0.39（0.29，0.53）	0
group 1 vs 2	0.49（0.36，0.68）	0	0.49（0.39，0.61）	0	0.49（0.39，0.61）	0	0.49（0.39，0.61）	0	0.48（0.35，0.66）	0
EMR
group 1 vs 0	1.29（1.2，1.39）	0	1.31（1.15，1.5）	0	1.21（1.05，1.41）	0.011	1.22（1.04，1.43）	0.015	1.28（1.19，1.37）	0
group 2 vs 0	2.35（1.4，3.93）	0.001	2.09（1.41，3.09）	0	2.27（1.53，3.36）	0	2.28（1.53，3.39）	0	2.32（1.39，3.87）	0.001
group 1 vs 2	1.82（1.08，3.05）	0.024	1.59（1.05，2.41）	0.029	1.87（1.24，2.83）	0.003	1.87（1.22，2.84）	0.004	1.81（1.08，3.03）	0.023
LMR
group 1 vs 0	1.02（0.86，1.21）	0.834	0.9（0.7，1.17）	0.449	0.93（0.68，1.28）	0.67	0.93（0.67，1.29）	0.661	0.96（0.82，1.13）	0.647
group 2 vs 0	0.57（0.1，3.23）	0.529	0.51（0.07，3.58）	0.496	0.53（0.08，3.79）	0.53	0.52（0.07，3.77）	0.522	0.54（0.1，3.01）	0.48
group 1 vs 2	0.56（0.1，3.19）	0.517	0.56（0.08，3.85）	0.557	0.57（0.08，3.96）	0.571	0.56（0.08，3.95）	0.565	0.56（0.1，3.14）	0.508
Live birth
group 1 vs 0	0.79（0.76，0.81）	0	0.81（0.77，0.84）	0	0.8（0.77，0.84）	0	0.81（0.77，0.84）	0	0.78（0.76，0.8）	0
group 2 vs 0	0.36（0.24，0.53）	0	0.35（0.27，0.46）	0	0.35（0.27，0.46）	0	0.35（0.27，0.46）	0	0.35（0.24，0.5）	0
group 1 vs 2	0.46（0.31，0.68）	0	0.43（0.33，0.57）	0	0.43（0.33，0.57）	0	0.43（0.33，0.57）	0	0.44（0.3，0.64）	0
Preterm birth
group 1 vs 0	1.03（0.92，1.16）	0.564	0.94（0.78，1.13）	0.523	0.93（0.78，1.11）	0.427	0.92（0.76，1.11）	0.385	1.02（0.91，1.13）	0.764
group 2 vs 0	1.15（0.56，2.36）	0.698	1.6（0.77，3.36）	0.21	1.56（0.75，3.24）	0.231	1.56（0.75，3.27）	0.237	1.1（0.56，2.17）	0.782
group 1 vs 2	1.12（0.54，2.3）	0.767	1.7（0.79，3.68）	0.175	1.67（0.78，3.59）	0.184	1.7（0.78，3.68）	0.18	1.08（0.55，2.14）	0.819
Singleton of live birth
group 1 vs 0	1（0.99，1）	0.744	1（0.99，1）	0.669	1（0.99，1.01）	0.713	1（0.99，1.01）	0.71	1（0.99，1）	0.427
group 2 vs 0	0.99（0.98，1.01）	0.441	1.01（0.96，1.06）	0.685	1.01（0.96，1.06）	0.686	1.01（0.96，1.06）	0.69	1（0.98，1.01）	0.647
group 1 vs 2	0.99（0.98，1.01）	0.511	1.01（0.96，1.06）	0.645	1.01（0.96，1.06）	0.65	1.01（0.96，1.06）	0.653	1（0.98，1.02）	0.779
Male of singleton live birth
group 1 vs 0	0.84（0.81，0.87）	0	0.84（0.79，0.9）	0	0.84（0.79，0.91）	0	0.85（0.78，0.92）	0	0.85（0.82，0.87）	0
group 2 vs 0	0.75（0.51，1.11）	0.157	0.91（0.69，1.2）	0.507	0.9（0.68，1.18）	0.443	0.91（0.69，1.2）	0.483	0.75（0.5，1.13）	0.171
group 1 vs 2	0.9（0.61，1.32）	0.581	1.08（0.82，1.42）	0.586	1.06（0.8，1.41）	0.674	1.07（0.81，1.42）	0.642	0.89（0.59，1.34）	0.565
Low birthweight rate of singleton live birth
group 1 vs 0	1.05（0.89，1.24）	0.564	0.98（0.74，1.29）	0.872	0.99（0.74，1.32）	0.936	0.97（0.72，1.31）	0.849	1.04（0.89，1.22）	0.609
group 2 vs 0	0.84（0.26，2.67）	0.763	1.15（0.29，4.51）	0.839	1.11（0.29，4.25）	0.881	1.16（0.3，4.56）	0.827	0.92（0.28，3.08）	0.898
group 1 vs 2	0.8（0.25，2.56）	0.704	1.18（0.3，4.67）	0.815	1.12（0.29，4.39）	0.869	1.2（0.3，4.81）	0.798	0.89（0.27，2.97）	0.846
Birthweight of singleton live birth
group 1 vs 0	-12.52（-30.59，5.55）	0.175	-21.24（-54.94，12.47）	0.217	-29.63（-64.48，5.22）	0.096	-29.32（-66.6，7.96）	0.123	-11.98（-29.22，5.25）	0.173
group 2 vs 0	28.93（-102.39，160.25）	0.666	73.66（-72.9，220.21）	0.325	95.11（-47.76，237.97）	0.192	95.83（-52.74，244.4）	0.206	6.21（-133.27，145.7）	0.93
group 1 vs 2	41.44（-90.54，173.43）	0.538	94.89（-54.48，244.27）	0.213	124.74（-21.04，270.52）	0.094	125.15（-27.03，277.33）	0.107	18.19（-121.78，158.17）	0.799
Notes:Group 0 (High) = AA/AB/BA/BB; Group 1 (Low-TE) = AC/BC; Group 2 (Low-ICM) = CA/CB.CPR = clinical pregnancy rate (ultrasound fetal heartbeat) [16]; LBR = live birth rate (≥20 weeks with signs of life) [16]; BPR = biochemical pregnancy rate (positive hCG not reaching clinical pregnancy) [16]; EMR =early-term miscarriage (spontaneous loss ≤12 weeks); LMR=late-term miscarriage (spontaneous loss…
