# Supplementary material for: Incidence, Clinical Risk Factors, and Pregnancy Outcomes of Trophectoderm‐ and Inner Cell Mass–Poor‐Quality Blastocysts in Single Blastocyst Transfer Cycles: A Retrospective Cohort Study
Source: Reprod Med Biol. 2025 Dec 30;25(1):e70006. doi: 10.1002/rmb2.70006 (PMC12754268; doi:10.1002/rmb2.70006)
Supplement: Supplementary file 15 — Table S10: Comparison of pregnancy outcomes and neonatal outcomes between the three groups within PGT cycles only. [file RMB2-25-e70006-s016.xlsx]

## Sheet: Sheet1
Table S10 Comparison of pregnancy outcomes and neonatal outcomes between the three groups within PGT cycles only
Outcome	IPW CI	P	Treated Cl	P	OW CI	P	MW CI	P	EW CI	P
BPR
group 1 vs 0	1.51（1.33，1.71）	0	1.48（1.26，1.73）	0	1.47（1.28，1.7）	0	1.48（1.26，1.73）	0	1.5（1.34，1.68）	0
group 2 vs 0	1.98（1.32，2.96）	0.001	2.15（1.45，3.2）	0	2.14（1.44，3.17）	0	2.15（1.45，3.2）	0	1.83（1.19，2.81）	0.006
group 1 vs 2	1.31（0.87，1.98）	0.199	1.46（0.97，2.21）	0.073	1.45（0.96，2.19）	0.074	1.46（0.97，2.21）	0.073	1.22（0.79，1.88）	0.378
CPR
group 1 vs 0	0.82（0.79，0.86）	0	0.83（0.78，0.88）	0	0.83（0.79，0.88）	0	0.83（0.78，0.88）	0	0.82（0.79，0.85）	0
group 2 vs 0	0.42（0.3，0.6）	0	0.42（0.29，0.59）	0	0.42（0.3，0.59）	0	0.42（0.29，0.59）	0	0.41（0.28，0.59）	0
group 1 vs 2	0.51（0.36，0.73）	0	0.5（0.35，0.71）	0	0.5（0.35，0.71）	0	0.5（0.35，0.71）	0	0.5（0.35，0.72）	0
EMR
group 1 vs 0	1.42（1.2，1.68）	0	1.49（1.12，1.99）	0.006	1.48（1.12，1.96）	0.005	1.49（1.12，2）	0.006	1.34（1.14，1.58）	0
group 2 vs 0	2.15（1.03，4.49）	0.042	2.09（0.99，4.41）	0.052	2.11（1.01，4.38）	0.046	2.09（0.99，4.41）	0.052	1.98（0.96，4.08）	0.064
group 1 vs 2	1.51（0.72，3.2）	0.278	1.4（0.63，3.13）	0.413	1.42（0.65，3.09）	0.378	1.4（0.62，3.13）	0.414	1.48（0.71，3.07）	0.298
Live birth
group 1 vs 0	0.77（0.73，0.82）	0	0.77（0.72，0.83）	0	0.78（0.73，0.83）	0	0.77（0.72，0.83）	0	0.78（0.74，0.82）	0
group 2 vs 0	0.36（0.23，0.55）	0	0.38（0.25，0.57）	0	0.38（0.25，0.57）	0	0.38（0.25，0.57）	0	0.36（0.23，0.56）	0
group 1 vs 2	0.46（0.3，0.72）	0.001	0.49（0.32，0.74）	0.001	0.49（0.32，0.74）	0.001	0.49（0.32，0.74）	0.001	0.46（0.29，0.72）	0.001
Preterm birth
group 1 vs 0	1.03（0.81，1.32）	0.798	0.84（0.6，1.17）	0.298	0.86（0.6，1.23）	0.406	0.84（0.57，1.23）	0.367	1（0.79，1.27）	0.987
group 2 vs 0	2.43（0.85，6.98）	0.098	1.25（0.34，4.63）	0.738	1.3（0.34，4.98）	0.7	1.25（0.31，4.99）	0.751	1.86（0.61，5.7）	0.277
group 1 vs 2	2.36（0.81，6.9）	0.118	1.49（0.39，5.68）	0.558	1.51（0.41，5.55）	0.533	1.49（0.4，5.62）	0.553	1.86（0.6，5.78）	0.285
Singleton of live birth
group 1 vs 0	1（0.99，1.01）	0.889	1（0.99，1.01）	0.786	1（0.98，1.01）	0.808	1（0.98，1.01）	0.82	1（0.99，1.01）	0.545
group 2 vs 0	0.99（0.98，0.99）	0	0.99（0.98，0.99）	0	0.99（0.98，0.99）	0	0.99（0.98，0.99）	0	0.99（0.98，0.99）	0
group 1 vs 2	0.99（0.98，1）	0.005	0.99（0.98，1）	0.024	0.99（0.97，1）	0.06	0.99（0.97，1）	0.07	0.99（0.98，1）	0.002
Male of singleton live birth
group 1 vs 0	0.81（0.75，0.87）	0	0.82（0.71，0.95）	0.008	0.82（0.72，0.94）	0.003	0.82（0.71，0.95）	0.008	0.82（0.76，0.88）	0
group 2 vs 0	0.84（0.54，1.29）	0.426	1（0.67，1.49）	0.995	0.99（0.67，1.46）	0.958	1（0.67，1.49）	0.994	0.89（0.59，1.33）	0.569
group 1 vs 2	1.04（0.67，1.61）	0.867	1.22（0.8，1.86）	0.36	1.2（0.8，1.81）	0.376	1.22（0.8，1.85）	0.364	1.09（0.72，1.64）	0.676
Low birthweight rate of singleton live birth
group 1 vs 0	0.93（0.64，1.34）	0.682	0.87（0.44，1.73）	0.685	0.89（0.46，1.69）	0.711	0.87（0.44，1.73）	0.685	0.93（0.65，1.33）	0.69
group 2 vs 0	2.63（0.63，11.04）	0.185	1.32（0.18，9.95）	0.787	1.36（0.19，9.84）	0.76	1.32（0.17，9.92）	0.79	1.71（0.39，7.46）	0.474
group 1 vs 2	2.84（0.66，12.33）	0.163	1.52（0.2，11.49）	0.684	1.54（0.21，11.22）	0.671	1.52（0.2，11.44）	0.686	1.84（0.41，8.25）	0.426
Birthweight of singleton live birth
group 1 vs 0	-0.52（-38.2，37.16）	0.979	-9.51（-86.16，67.14）	0.808	-5.83（-73.93，62.27）	0.867	-9.6（-86.31，67.12）	0.806	5.31（-29.94，40.57）	0.768
group 2 vs 0	22.57（-276.18，321.33）	0.882	200.11（-28.73，428.95）	0.087	194.22（-29.2，417.63）	0.088	201.05（-27.8，429.89）	0.085	84.58（-76.86，246.01）	0.305
group 1 vs 2	23.09（-277.38，323.57）	0.88	209.62（-32.38，451.62）	0.09	200.05（-31.69，431.79）	0.091	210.64（-31.34，452.62）	0.088	79.26（-84.43，242.95）	0.343
Notes:Group 0 (High) = AA/AB/BA/BB; Group 1 (Low-TE) = AC/BC; Group 2 (Low-ICM) = CA/CB.CPR = clinical pregnancy rate (ultrasound fetal heartbeat) [16]; LBR = live birth rate (≥20 weeks with signs of life) [16]; BPR = biochemical pregnancy rate (positive hCG not reaching clinical pregnancy) [16]; EMR =early-term miscarriage (spontaneous loss ≤12 weeks); LMR=late-term miscarriage (spontaneous loss…
