# Supplementary material for: Incidence, Clinical Risk Factors, and Pregnancy Outcomes of Trophectoderm‐ and Inner Cell Mass–Poor‐Quality Blastocysts in Single Blastocyst Transfer Cycles: A Retrospective Cohort Study
Source: Reprod Med Biol. 2025 Dec 30;25(1):e70006. doi: 10.1002/rmb2.70006 (PMC12754268; doi:10.1002/rmb2.70006)
Supplement: Supplementary file 16 — Table S11: Comparison of pregnancy outcomes and neonatal outcomes between the three groups excluding all PGT cycles. [file RMB2-25-e70006-s002.xlsx]

## Sheet: Sheet1
Table S11 Comparison of pregnancy outcomes and neonatal outcomes between the three groups excluding all PGT cycles
Outcome	IPW CI	P	Treated Cl	P	OW CI	P	MW CI	P	EW CI	P
BPR
group 1 vs 0	1.18(1.11,1.25)	0	1.16(1.06,1.27)	0.001	1.16(1.07,1.26)	0	1.16(1.06,1.27)	0.001	1.18(1.12,1.25)	0
group 2 vs 0	2.28(1.66,3.13)	0	2.06(1.64,2.6)	0	2.07(1.65,2.6)	0	2.06(1.64,2.6)	0	2.27(1.68,3.06)	0
group 1 vs 2	1.93(1.41,2.65)	0	1.78(1.43,2.22)	0	1.78(1.43,2.21)	0	1.78(1.43,2.22)	0	1.92(1.42,2.59)	0
CPR
group 1 vs 0	0.82(0.8,0.84)	0	0.76(0.73,0.8)	0	0.77(0.73,0.8)	0	0.76(0.73,0.8)	0	0.82(0.8,0.84)	0
group 2 vs 0	0.55(0.39,0.78)	0.001	0.43(0.33,0.57)	0	0.44(0.33,0.58)	0	0.44(0.33,0.57)	0	0.54(0.38,0.75)	0
group 1 vs 2	0.67(0.48,0.95)	0.023	0.57(0.43,0.75)	0	0.57(0.44,0.75)	0	0.57(0.43,0.75)	0	0.66(0.47,0.92)	0.015
EMR
group 1 vs 0	1.24(1.14,1.33)	0	1.2(1.05,1.38)	0.008	1.2(1.06,1.37)	0.005	1.2(1.05,1.38)	0.009	1.23(1.14,1.33)	0
group 2 vs 0	2.6(1.66,4.07)	0	2.13(1.38,3.27)	0.001	2.13(1.39,3.27)	0.001	2.12(1.38,3.27)	0.001	2.5(1.61,3.9)	0
group 1 vs 2	2.1(1.34,3.3)	0.001	1.77(1.14,2.75)	0.011	1.77(1.15,2.73)	0.01	1.77(1.14,2.75)	0.011	2.03(1.3,3.16)	0.002
LMR
group 1 vs 0	0.97(0.8,1.16)	0.706	0.87(0.64,1.16)	0.337	0.86(0.65,1.15)	0.318	0.86(0.64,1.16)	0.335	0.95(0.8,1.14)	0.617
group 2 vs 0	1.47(0.33,6.54)	0.61	0.77(0.11,5.44)	0.793	0.78(0.11,5.45)	0.798	0.77(0.11,5.46)	0.792	1.56(0.35,6.83)	0.557
group 1 vs 2	1.53(0.34,6.8)	0.579	0.89(0.13,6.04)	0.904	0.9(0.13,6.07)	0.913	0.89(0.13,6.04)	0.904	1.63(0.37,7.18)	0.518
Live birth
group 1 vs 0	0.8(0.77,0.82)	0	0.74(0.7,0.79)	0	0.75(0.71,0.79)	0	0.74(0.7,0.79)	0	0.79(0.77,0.81)	0
group 2 vs 0	0.41(0.25,0.67)	0	0.35(0.24,0.5)	0	0.35(0.25,0.51)	0	0.35(0.24,0.5)	0	0.4(0.25,0.64)	0
group 1 vs 2	0.52(0.32,0.84)	0.007	0.47(0.32,0.68)	0	0.47(0.33,0.68)	0	0.47(0.32,0.68)	0	0.51(0.32,0.81)	0.004
Preterm birth
group 1 vs 0	0.96(0.85,1.09)	0.544	0.89(0.7,1.14)	0.364	0.89(0.73,1.09)	0.276	0.89(0.72,1.1)	0.269	0.95(0.85,1.08)	0.457
group 2 vs 0	1.74(0.43,7.11)	0.438	1.78(0.74,4.25)	0.195	1.75(0.71,4.3)	0.225	1.77(0.72,4.35)	0.212	1.78(0.45,7.11)	0.415
group 1 vs 2	1.81(0.44,7.4)	0.408	1.99(0.77,5.12)	0.153	1.95(0.79,4.85)	0.149	1.99(0.81,4.94)	0.136	1.86(0.47,7.46)	0.379
Singleton of live birth
group 1 vs 0	1(0.99,1)	0.148	0.99(0.99,1)	0.05	0.99(0.99,1)	0.017	0.99(0.99,1)	0.016	1(0.99,1)	0.131
group 2 vs 0	0.99(0.97,1.02)	0.609	1.03(0.95,1.11)	0.54	1.02(0.95,1.11)	0.55	1.03(0.95,1.11)	0.542	0.99(0.97,1.02)	0.618
group 1 vs 2	1(0.97,1.02)	0.823	1.03(0.95,1.12)	0.431	1.03(0.95,1.12)	0.437	1.03(0.95,1.12)	0.431	1(0.97,1.02)	0.838
Male of singleton live birth
group 1 vs 0	0.87(0.84,0.9)	0	0.83(0.75,0.92)	0	0.83(0.79,0.88)	0	0.83(0.79,0.88)	0	0.87(0.84,0.9)	0
group 2 vs 0	1.07(0.75,1.51)	0.711	0.92(0.64,1.32)	0.64	0.93(0.65,1.31)	0.661	0.92(0.65,1.31)	0.647	1.06(0.75,1.5)	0.73
group 1 vs 2	1.23(0.87,1.74)	0.247	1.1(0.78,1.56)	0.571	1.11(0.78,1.57)	0.56	1.1(0.78,1.57)	0.579	1.23(0.87,1.74)	0.248
Low birthweight rate of singleton live birth
group 1 vs 0	0.99(0.83,1.19)	0.937	0.88(0.61,1.26)	0.485	0.88(0.65,1.18)	0.378	0.88(0.65,1.18)	0.387	0.99(0.83,1.19)	0.913
group 2 vs 0	2.99(0.52,17.3)	0.221	0.99(0.15,6.65)	0.99	1(0.15,6.81)	0.998	0.98(0.14,6.72)	0.986	3.04(0.53,17.46)	0.211
group 1 vs 2	3.02(0.52,17.48)	0.218	1.12(0.16,7.71)	0.905	1.14(0.17,7.84)	0.895	1.12(0.16,7.75)	0.906	3.08(0.53,17.68)	0.208
Birthweight of singleton live birth
group 1 vs 0	-11.18(-31.43,9.07)	0.279	-29.85(-74.67,14.97)	0.192	-24.44(-59.88,11)	0.176	-27.1(-64,9.81)	0.15	-11.66(-31.76,8.45)	0.256
group 2 vs 0	-44.58(-411.21,322.05)	0.812	-10.24(-203.87,183.39)	0.917	-5.66(-204.44,193.12)	0.955	-7.3(-204.72,190.12)	0.942	-51.2(-409.98,307.57)	0.78
group 1 vs 2	-33.4(-400.2,333.41)	0.858	19.61(-173.54,212.77)	0.842	18.78(-180.83,218.39)	0.854	19.8(-178.6,218.19)	0.845	-39.55(-398.48,319.39)	0.829
Notes:Group 0 (High) = AA/AB/BA/BB; Group 1 (Low-TE) = AC/BC; Group 2 (Low-ICM) = CA/CB.CPR = clinical pregnancy rate (ultrasound fetal heartbeat) [16]; LBR = live birth rate (≥20 weeks with signs of life) [16]; BPR = biochemical pregnancy rate (positive hCG not reaching clinical pregnancy) [16]; EMR =early-term miscarriage (spontaneous loss ≤12 weeks); LMR=late-term miscarriage (spontaneous loss…
