# Supplementary material for: Incidence, Clinical Risk Factors, and Pregnancy Outcomes of Trophectoderm‐ and Inner Cell Mass–Poor‐Quality Blastocysts in Single Blastocyst Transfer Cycles: A Retrospective Cohort Study
Source: Reprod Med Biol. 2025 Dec 30;25(1):e70006. doi: 10.1002/rmb2.70006 (PMC12754268; doi:10.1002/rmb2.70006)
Supplement: Supplementary file 17 — Table S12: Comparison of pregnancy outcomes and neonatal outcomes between the PGT and non‐PGT cycles in low TE grade group. [file RMB2-25-e70006-s001.xlsx]

## Sheet: Sheet1
Table S12 Comparison of pregnancy outcomes and neonatal outcomes between the PGT and non-PGT cycles in low TE grade group
Outcome	IPW CI	P	Treated Cl	P	OW CI	P	MW CI	P	EW CI	P
BPR
Non-PGT VS PGT	1.23(1.03,1.45)	0.019	1.24(1.03,1.5)	0.023	1.2(1.02,1.41)	0.03	1.18(1,1.39)	0.048	1.2(1.02,1.41)	0.026
CPR
Non-PGT VS PGT	0.81(0.74,0.87)	0	0.78(0.71,0.86)	0	0.82(0.75,0.88)	0	0.82(0.76,0.89)	0	0.81(0.75,0.88)	0
EMR
Non-PGT VS PGT	1.28(1,1.64)	0.055	1.52(1.16,2)	0.003	1.3(1.03,1.63)	0.024	1.28(1.01,1.62)	0.038	1.29(1.03,1.63)	0.027
LMR
Non-PGT VS PGT	0.83(0.45,1.54)	0.555	0.78(0.38,1.6)	0.5	0.8(0.44,1.46)	0.466	0.79(0.42,1.46)	0.45	0.8(0.44,1.47)	0.482
Live birth
Non-PGT VS PGT	0.77(0.7,0.85)	0	0.73(0.64,0.82)	0	0.78(0.7,0.86)	0	0.78(0.7,0.86)	0	0.78(0.7,0.86)	0
Preterm birth
Non-PGT VS PGT	1.31(0.87,1.96)	0.2	1.13(0.72,1.78)	0.589	1.26(0.84,1.88)	0.259	1.26(0.83,1.91)	0.27	1.27(0.85,1.89)	0.245
Singleton of live birth
Non-PGT VS PGT	1.01(0.99,1.03)	0.298	1.01(0.99,1.04)	0.34	1.01(0.99,1.03)	0.278	1.01(0.99,1.03)	0.239	1.01(0.99,1.03)	0.282
Male of singleton live birth
Non-PGT VS PGT	1.2(1.05,1.37)	0.009	1.22(1.05,1.41)	0.01	1.21(1.06,1.37)	0.004	1.21(1.06,1.37)	0.004	1.2(1.06,1.37)	0.004
Low birthweight rate of singleton live birth
Non-PGT VS PGT	1.88(1.06,3.35)	0.031	1.6(0.83,3.1)	0.164	1.77(0.99,3.15)	0.052	1.76(0.97,3.2)	0.063	1.79(1.01,3.17)	0.047
Birthweight of singleton live birth
Non-PGT VS PGT	-39.43(-101.25,22.39)	0.211	-15.02(-88.92,58.87)	0.69	-35.79(-97.68,26.09)	0.257	-28.91(-93.13,35.3)	0.377	-37.23(-98.44,23.99)	0.233
Notes: CPR = clinical pregnancy rate (ultrasound fetal heartbeat) [16]; LBR = live birth rate (≥20 weeks with signs of life) [16]; BPR = biochemical pregnancy rate (positive hCG not reaching clinical pregnancy) [16]; EMR =early-term miscarriage (spontaneous loss ≤12 weeks); LMR=late-term miscarriage (spontaneous loss between 12 and 28 weeks ).
