# Supplementary material for: Incidence, Clinical Risk Factors, and Pregnancy Outcomes of Trophectoderm‐ and Inner Cell Mass–Poor‐Quality Blastocysts in Single Blastocyst Transfer Cycles: A Retrospective Cohort Study
Source: Reprod Med Biol. 2025 Dec 30;25(1):e70006. doi: 10.1002/rmb2.70006 (PMC12754268; doi:10.1002/rmb2.70006)
Supplement: Supplementary file 18 — Table S13: Comparison of pregnancy outcomes and neonatal outcomes between the PGT and non‐PGT cycles in low ICM grade group. [file RMB2-25-e70006-s010.xlsx]

## Sheet: Sheet1
Table S13 Comparison of pregnancy outcomes and neonatal outcomes between the PGT and non-PGT cycles in low ICM grade group
Outcome	IPW CI	P	Treated Cl	P	OW CI	P	MW CI	P	EW CI	P
BPR
Non-PGT VS PGT	1.78(0.63,5.07)	0.278	1.31(0.62,2.78)	0.476	1.45(0.66,3.19)	0.359	1.43(0.62,3.3)	0.406	1.48(0.68,3.18)	0.321
group 2 vs 1	0.56(0.2,1.59)	0.278	0.76(0.36,1.61)	0.476	0.69(0.31,1.52)	0.359	0.7(0.3,1.62)	0.406	0.68(0.31,1.46)	0.321
CPR
Non-PGT VS PGT	0.85(0.32,2.21)	0.736	0.76(0.34,1.7)	0.511	0.6(0.29,1.26)	0.177	0.53(0.22,1.24)	0.144	0.64(0.31,1.3)	0.213
group 2 vs 1	1.18(0.45,3.08)	0.736	1.31(0.59,2.91)	0.511	1.67(0.79,3.5)	0.177	1.9(0.8,4.47)	0.144	1.57(0.77,3.2)	0.213
Live birth
Non-PGT VS PGT	0.32(0.1,1.02)	0.055	0.14(0.05,0.41)	0	0.21(0.08,0.61)	0.004	0.19(0.06,0.59)	0.004	0.23(0.09,0.62)	0.004
group 2 vs 1	3.11(0.98,9.89)	0.055	6.94(2.42,19.87)	0	4.66(1.65,13.19)	0.004	5.2(1.7,15.93)	0.004	4.34(1.61,11.72)	0.004
Notes: CPR = clinical pregnancy rate (ultrasound fetal heartbeat) [16]; LBR = live birth rate (≥20 weeks with signs of life) [16]; BPR = biochemical pregnancy rate (positive hCG not reaching clinical pregnancy) [16]; EMR =early-term miscarriage (spontaneous loss ≤12 weeks); LMR=late-term miscarriage (spontaneous loss between 12 and 28 weeks ).
